# Supplementary material for: Investigation of Inflammatory Reduction During Extracorporeal Membrane Oxygenation Using a Novel Cytokine Adsorption Column: A Rat Model Study
Source: J Clin Med. 2025 Mar 2;14(5):1686. doi: 10.3390/jcm14051686 (PMC11900994; doi:10.3390/jcm14051686)
Supplement: Supplementary file 1 [file jcm-14-01686-s001.zip]

Archive with 2 entries (2 files):
- supplemental Figure S1.jpg
- supplemental Table S1.jpg
